# Supplementary material for: A Highly Sensitive Flow Cytometric Approach to Detect Rare Antigen-Specific T Cells: Development and Comparison to Standard Monitoring Tools
Source: Cancers (Basel). 2023 Jan 17;15(3):574. doi: 10.3390/cancers15030574 (PMC9913544; doi:10.3390/cancers15030574)
Supplement: Supplementary file 1 [file cancers-15-00574-s001.zip]

Archive with 1 entries (1 files):
- cancers-2098111-supplementary.doc
